# Supplementary material for: Comparative Genomics of Transcriptional Regulation of Methionine Metabolism in Proteobacteria
Source: PLoS One. 2014 Nov 20;9(11):e113714. doi: 10.1371/journal.pone.0113714 (PMC4239095; doi:10.1371/journal.pone.0113714)
Supplement: Table S1 — Distribution of methionine regulators in the studied genomes of Proteobacteria. (XLSX) [file pone.0113714.s003.xlsx]

## Sheet: Sheet1
Table S1	The studied genomes and the distribution of methioinine regulators in Proteobacteria.
Taxonomy ID	Genome name / Taxonomic group / Subdivision	Complete/ Draft	MetJ	MetR	SahR	SamR
	Gammaproteobacteria
	Enterobacteriales
511145	Escherichia coli str. K-12 substr. MG1655	C	b3938	b3828	-	-
99287	Salmonella typhimurium LT2	C	STM4099	STM3964	-	-
290338	Citrobacter koseri ATCC BAA-895	C	CKO_03057	CKO_04215	-	-
272620	Klebsiella pneumoniae subsp. pneumoniae MGH 78578	C	KPN_04232	KPN_04324	-	-
399742	Enterobacter sp. 638	C	Ent638_4036	Ent638_3968	-	-
716540	Erwinia amylovora ATCC 49946	C	EAM_0132	EAM_0197	-	-
187410	Yersinia pestis KIM	C	y0301	y0441	-	-
399741	Serratia proteamaculans 568	C	Spro_4787	Spro_0241	-	-
218491	Erwinia carotovora subsp. atroseptica SCRI1043	C	ECA4253	ECA0180	-	-
498217	Edwardsiella tarda EIB202	C	ETAE_3431	pseudogene?	-	-
529507	Proteus mirabilis HI4320	C	PMI3222	PMI3528	-	-
243265	Photorhabdus luminescens subsp. laumondii TTO1	C	plu4757	plu4421	-	-
	Pasteurellales
71421	Haemophilus influenzae Rd KW20	C	HI0294	HI1739	-	-
634176	Aggregatibacter aphrophilus NJ8700	C	NT05HA_1785	NT05HA_0342	-	-
272843	Pasteurella multocida subsp. multocida str. Pm70	C	PM1290	PM0421	-	-
221988	Mannheimia succiniciproducens MBEL55E	C	MS1966	MS0763	-	-
339671	Actinobacillus succinogenes 130Z	C	Asuc_0407	Asuc_1680	-	-
228400	Haemophilus somnus 2336	C	HSM_0768	HSM_1538	-	-
537457	Actinobacillus pleuropneumoniae serovar 7 str. AP76	C	APP7_2006	APP7_1216	-	-
233412	Haemophilus ducreyi 35000HP	C	HD0675	-	-	-
557723	Haemophilus parasuis SH0165	C	HAPS_2077	HAPS_2191	-	-
	Vibrionales
243277	Vibrio cholerae O1 biovar eltor str. N16961	C	VC2682	VC1706	-	-
216895	Vibrio vulnificus CMCP6	C	VV1_1362	VV1_2218	-	-
338187	Vibrio harveyi ATCC BAA-1116	C	VIBHAR_00050	VIBHAR_02773	-	-
223926	Vibrio parahaemolyticus RIMD 2210633	C	VP2766	VP1976	-	-
391591	Vibrio shilonii AK1	D	VSAK1_09478	VSAK1_00947	-	-
575788	Vibrio splendidus LGP32	C	VS_2895	VS_1144	-	-
312309	Vibrio fischeri ES114	C	VF_2268	VF_1722	-	-
316275	Vibrio salmonicida LFI1238	D	VSAL_I2746	VSAL_I0860	-	-
314292	Vibrio angustum S14	D	VAS14_21447	VAS14_04738	-	-
298386	Photobacterium profundum SS9	C	PBPRA0260	PBPRA1378	-	-
	Aeromonadales, Psychromonadaceae
357804	Psychromonas ingrahamii 37	C	Ping_0060	Ping_1476	-	-
314282	Psychromonas sp. CNPT3	C	PCNPT3_00390	-	-	-
58051	Moritella sp. PE36	D	PE36_14846	PE36_01280	-	-
380703	Aeromonas hydrophila subsp. hydrophila ATCC 7966	C	AHA_0588	AHA_1955	-	-
382245	Aeromonas salmonicida subsp. salmonicida A449	C	ASA_3794	ASA_2339	-	-
595494	Tolumonas auensis DSM 9187	C	Tola_0127	Tola_2943	-	-
	Shewanellaceae
211586	Shewanella oneidensis MR-1	C	SO4057	SO_0817	-	-
319224	Shewanella putrefaciens CN-32	C	Sputcn32_0615	Sputcn32_3173	-	-
351745	Shewanella sp W3-18-1	C	Sputw3181_3555	Sputw3181_0770	-	-
94122	Shewanella sp ANA-3	C	Shewana3_3615	Shewana3_3470	-	-
60480	Shewanella sp MR-4	C	Shewmr4_3440	Shewmr4_3300	-	-
60481	Shewanella sp MR-7	C	Shewmr7_0511	Shewmr7_0653	-	-
325240	Shewanella baltica OS155	C	Sbal_3777	Sbal_0666	-	-
318161	Shewanella denitrificans OS217	C	Sden_0614	Sden_0731	-	-
318167	Shewanella frigidimarina NCIMB 400	C	Sfri_3552	Sfri_0826	-	-
326297	Shewanella amazonensis SB2B	C	Sama_3172	Sama_2628	-	-
323850	Shewanella loihica PV-4	C	Shew_0519	Shew_2987	-	-
398579	Shewanella pealeana ATCC 700345	C	Spea_0559	Spea_3203	-	-
458817	Shewanella halifaxensis HAW-EB4	C	Shal_0621	Shal_3283	-	-
225849	Shewanella piezotolerans WP3	C	swp_4558	swp_1138	-	-
425104	Shewanella sediminis HAW-EB3	C	Ssed_4042	Ssed_3556	-	-
392500	Shewanella woodyi ATCC 51908	C	Swoo_0621	Swoo_3732	-	-
	Various Alteromonadales
342610	Pseudoalteromonas atlantica T6c	C	Patl_3956	-	-	-
314275	Alteromonas macleodii 'Deep ecotype'	C	MADE_03523	-	-	-
455436	Glaciecola sp. HTCC2999	D	GHTCC_010100003244	-	-	-
167879	Colwellia psychrerythraea 34H	C	CPS_0454	CPS_4359	-	-
156578	Alteromonadales bacterium TW-7	D	ATW7_17923	ATW7_06703	-	-
326442	Pseudoalteromonas haloplanktis TAC125	C	PSHAa2724	PSHAa1181	-	-
87626	Pseudoalteromonas tunicata D2	D	PTD2_16516	PTD2_22482	-	-
314276	Idiomarina baltica OS145	D	OS145_09123	-	-	-
283942	Idiomarina loihiensis L2TR	C	IL2465	-	-	-
	Oceanospirillales, various gammaproteobacteria
349521	Hahella chejuensis KCTC 2396	C	-	HCH_01175	HCH_01534	-
351348	Marinobacter aqueolei	C	-	Maqu_0810	Maqu_3041	-
270374	Marinobacter sp. ELB17	D	-	MELB17_19816	MELB17_04857	-
207949	Oceanobacter sp. RED65	C	-	RED65_10519	RED65_14437	-
207954	Oceanospirillum sp. MED92	D	-	MED92_02289	-	-
400668	Marinomonas sp. MWYL1	C	-	Mmwyl1_3390	-	-
203122	Saccharophagus degradans 2-40	C	-	Sde_0637	Sde_0471	-
377629	Teredinibacter turnerae T7901	C	-	TERTU_4689	TERTU_3975	-
498211	Cellvibrio japonicus Ueda107	C	-	CJA_2446	CJA_0208	-
290398	Chromohalobacter salexigens DSM 3043	C	-	Csal_0671	-	-
314283	Reinekea sp. MED297	D	-	MED297_11750	MED297_05504	-
393595	Alcanivorax borkumensis SK2	C	-	ABO_0862	ABO_2616	-
	Pseudomonadaceae
208964	Pseudomonas aeruginosa PAO1	C	-	PA3587	PA0547	-
384676	Pseudomonas entomophila L48	C	-	PSEEN1184	PSEEN5025	-
160488	Pseudomonas putida KT2440	C	-	PP1063, PP2696	PP4966	-
223283	Pseudomonas syringae pv. tomato str. DC3000	C	-	PSPTO_4180	PSPTO0384	-
220664	Pseudomonas fluorescens Pf-5	C	-	PFL_4890	PFL_5787	-
399739	Pseudomonas mendocina ymp	C	-	Pmen_1682	Pmen_0455	-
379731	Pseudomonas stutzeri A1501	C	-	PST_2852	PST_3925	-
322710	Azotobacter vinelandii AvOP	C	-	Avin_13970	Avin_05540	-
	Moraxellaceae
62977	Acinetobacter sp. ADP1	C	-	-	-	-
480119	Acinetobacter baumannii AB0057	C	-	-	-	-
259536	Psychrobacter arcticum 273-4	C	-	-	-	-
349106	Psychrobacter sp. PRwf-1	C	-	-	-	-
	Xanthomonadales
160492	Xylella fastidiosa 9a5c	C	-	-	-	XF1617
190486	Xanthomonas axonopodis pv. citri str. 306	C	-	XAC0333	-	XAC1561
190485	Xanthomonas campestris pv. campestris str. ATCC 33913	C	-	XCC0315	-	XCC1513
522373	Stenotrophomonas maltophilia K279a	C	-	Smlt2583	-	Smlt3175
	Betaproteobacteria
	Ralstonia
381666	Ralstonia eutropha H16	C	-	H16_B1580	-	-
164546	Cupriavidus taiwanensis str. LMG19424	C	-	RALTA_B1419	-	-
266264	Ralstonia metallidurans CH34	C	-	Rmet_4563	-	-
264198	Ralstonia eutropha JMP134	C	-	Reut_B4244	-	-
267608	Ralstonia solanacearum GMI1000	C	-	RSp0677	-	-
402626	Ralstonia pickettii 12J	C	-	Rpic_4541	-	-
	Burkholderia
272560	Burkholderia pseudomallei K96243	C	-	BPSL2546	-	-
243160	Burkholderia mallei ATCC 23344	C	-	BMA0468	-	-
269483	Burkholderia sp. 383	C	-	Bcep18194_B0361, Bcep18194_C7372	-	-
339670	Burkholderia cepacia AMMD	C	-	Bamb_4647	-	-
269482	Burkholderia vietnamiensis G4	C	-	Bcep1808_3538	-	-
626418	Burkholderia glumae BGR1	C	-	bglu_1g08420, bglu_2g04940	-	-
266265	Burkholderia xenovorans LB400	C	-	Bxe_B1251	-	-
391038	Burkholderia phymatum STM815	C	-	Bphy_5471	-	-
	Comamonadaceae
397945	Acidovorax avenae subsp. citrulli AAC00-1	C	-	-	-	-
232721	Acidovorax sp. JS42	C	-	Ajs_1631	-	-
399795	Comamonas testosteroni KF-1	C	-	CtesDRAFT_5279	-	-
398578	Delftia acidovorans SPH-1	C	-	Daci_5860	-	-
365044	Polaromonas naphthalenivorans CJ2	C	-	-	-	-
296591	Polaromonas sp. JS666	C	-	-	-	-
338969	Rhodoferax ferrireducens DSM 15236	C	-	-	-	-
543728	Variovorax paradoxus S110	C	-	Vapar_3249	-	-
391735	Verminephrobacter eiseniae EF01-2	C	-	Veis_4448	-	-
420662	Methylibium petroleiphilum PM1	C	-	-	-	-
395495	Leptothrix cholodnii SP-6	C	-	-	-	-
	Alcaligenaceae
360910	Bordetella avium 197N	C	-	BAV2307	-	-
340100	Bordetella petrii DSM 12804	C	-	Bpet2058	-	-
257310	Bordetella bronchiseptica RB50	C	-	BB2078	-	-
	Various betaproteobacteria
76114	Azoarcus sp. EbN1	C	-	-	-	-
85643	Thauera sp. MZ1T	C	-	-	-	-
159087	Dechloromonas aromatica RCB	C	-	-	-	-
228410	Nitrosomonas europaea ATCC 19718	C	-	NE1435	-	-
323848	Nitrosospira multiformis ATCC 25196	C	-	Nmul_A2635	-	-
292415	Thiobacillus denitrificans ATCC 25259	C	-	Tbd_2285	-	-
243365	Chromobacterium violaceum ATCC 12472	C	-	CV3603	-	-
122586	Neisseria meningitidis MC58	C	-	NMB2055	-	-
557598	Laribacter hongkongensis HLHK9	C	-	LHK_00468	-	-
265072	Methylobacillus flagellatus KT	C	-	Mfla_2570	-	-
583345	Methylotenera mobilis JLW8	C	-	Mmol_0965	-	-
383631	Methylophilales bacterium HTCC2181	D	-	-	-	-
	Alphaproteobacteria
	Rhizobiales
266834	Sinorhizobium meliloti 1021	C	-	-	SMc01842	-
394	Rhizobium sp. NGR234	C	-	-	NGR_c21320	-
216596	Rhizobium leguminosarum bv. viciae 3841	C	-	-	RL3332	-
347834	Rhizobium etli CFN 42	C	-	-	RHE_CH02872	-
176299	Agrobacterium tumefaciens str. C58 (Cereon)	C	-	-	Atu2124	-
266779	Mesorhizobium sp. BNC1	D	-	-	Meso_2029	-
266835	Mesorhizobium loti MAFF303099	C	-	-	mll1589	-
224914	Brucella melitensis 16M	C	-	-	BMEI0558	-
283165	Bartonella quintana str. Toulouse	C	-	-	-	-
258594	Rhodopseudomonas palustris CGA009	C	-	-	-	-
224911	Bradyrhizobium japonicum USDA 110	C	-	-	-	-
288000	Bradyrhizobium sp. BTAi1	C	-	-	-	-
323098	Nitrobacter winogradskyi Nb-255	C	-	-	-	-
438753	Azorhizobium caulinodans ORS 571	C	-	-	AZC_4339	-
78245	Xanthobacter autotrophicus Py2	C	-	-	Xaut_2830	-
	Rhodobacterales
272943	Rhodobacter sphaeroides 2.4.1	C	-	RSP_2171	-	-
318586	Paracoccus denitrificans PD1222	C	-	Pden_2318	-	-
290400	Jannaschia sp. CCS1	C	-	Jann_1027	-	-
314271	Rhodobacterales bacterium HTCC2654	D	-	RB2150_14831	-	-
314256	Oceanicola granulosus HTCC2516	D	-	OG2516_06419	-	-
314232	Loktanella vestfoldensis SKA53	D	-	SKA53_15331	-	-
252305	Oceanicola batsensis HTCC2597	D	-	OB2597_00770	-	-
89187	Roseovarius nubinhibens ISM	D	-	ISM_08345	-	-
314264	Roseovarius sp. 217	D	-	ROS217_15585	-	-
52598	Sulfitobacter sp. EE-36	D	-	EE36_03123	-	-
292414	Silicibacter TM1040	C	-	TM1040_1699	-	-
246200	Silicibacter pomeroyi DSS-3	C	-	SPO3015	-	-
314262	Roseobacter sp. MED193	D	-	MED193_22236	-	-
228405	Hyphomonas neptunium ATCC 15444	C	-	-	HNE_2104	-
314254	Oceanicaulis alexandrii HTCC2633	D	-	-	OA2633_07429	-
	Rhodospirillales
269796	Rhodospirillum rubrum ATCC 11170	C	-	-	Rru_A1529	-
342108	Magnetospirillum magnetotacticum MS-1	D	-	-	Magn03009308, Magn03007315	-
272627	Magnetospirillum magneticum AMB-1	C	-	-	amb0432	-
137722	Azospirillum sp. B510	C	-	-	AZL_009180	-
414684	Rhodospirillum centenum SW	C	-	-	RC1_2051	-
272568	Gluconacetobacter diazotrophicus PAl 5	C	-	-	Gdia_0808	-
634452	Acetobacter pasteurianus IFO 3283-01	C	-	-	-	-
290633	Gluconobacter oxydans 621H	C	-	-	-	-
391165	Granulibacter bethesdensis CGDNIH1	C	-	-	GbCGDNIH1_0152	-
	Sphingomonadales
314225	Erythrobacter litoralis HTCC2594	C	-	-	ELI_10100	-
237727	Erythrobacter sp. NAP1	D	-	-	NAP1_10493	-
279238	Novosphingobium aromaticivorans DSM 12444	C	-	-	Saro_3209	-
317655	Sphingopyxis alaskensis RB2256	C	-	-	Sala_0034	-
452662	Sphingobium japonicum UT26S	C	-	-	SJA_C1-29170	-
392499	Sphingomonas wittichii RW1	C	-	-	Swit_2402	-
264203	Zymomonas mobilis subsp. mobilis ZM4	C	-	-	ZMO1748	-
	Caulobacterales
190650	Caulobacter crescentus CB15	C	-	-	CC2141	-
509190	Caulobacter segnis ATCC 21756	C	-	-	pseudogene?	-
366602	Caulobacter sp. K31	C	-	-	Caul_3410	-
450851	Phenylobacterium zucineum HLK1	C	-	-	PHZ_c2652	-
	Deltaproteobacteria
	Desulfovibrionales
882	Desulfovibrio vulgaris Hildenborough	C	-	-	DVU0606	-
883	Desulfovibrio vulgaris str. Miyazaki F	C	-	-	DvMF_2579	-
207559	Desulfovibrio desulfuricans G20	C	-	-	Dde_3135	-
525146	Desulfovibrio desulfuricans subsp. desulfuricans str. ATCC 27774	C	-	-	Ddes_0040	-
411464	Desulfovibrio piger ATCC 29098	D	-	-	DESPIG_01931	-
526222	Desulfovibrio salexigens DSM 2638	C	-	-	Desal_3078	-
573370	Desulfovibrio magneticus RS-1	C	-	-	DMR_43430	-
363253	Lawsonia intracellularis PHE/MN1-00	C	-	-	-	-
525897	Desulfomicrobium baculatum DSM 4028	C	-	-	Dbac_2305	-
485915	Desulfohalobium retbaense DSM 5692	C	-	-	Dret_2302	-
	Desulfuromonadales
269799	Geobacter metallireducens GS-15	C	-	-	-	-
243231	Geobacter sulfurreducens PCA	C	-	-	-	-
351605	Geobacter uraniumreducens Rf4	C	-	-	Gura_3006	-
316067	Geobacter sp. FRC-32	C	-	-	Geob_2249	-
443144	Geobacter sp. M21	C	-	-	GM21_2939	-
398767	Geobacter lovleyi SZ	C	-	-	Glov_0357	-
338966	Pelobacter propionicus DSM 2379	C	-	-	Ppro_0039	-
338963	Pelobacter carbinolicus str. DSM 2380	C	-	-	Pcar_1925	-
281689	Desulfuromonas acetoxidans DSM 684	D	-	-	-	-
