# Supplementary material for: Comparative Genomics of Transcriptional Regulation of Methionine Metabolism in Proteobacteria
Source: PLoS One. 2014 Nov 20;9(11):e113714. doi: 10.1371/journal.pone.0113714 (PMC4239095; doi:10.1371/journal.pone.0113714)
Supplement: Table S2 — Taxon-specific and average conservation of regulatory interactions in the reconstructed regulons. (XLSX) [file pone.0113714.s004.xlsx]

## Sheet: MetJ
Table S2. Taxonomy-specific and average conservation of regulatory interactions in the reconstructed regulons.
A. MetJ regulons
Target gene	#of taxa	Enterobacteriales	Pasteurellales	Vibrionales	Aeromonadales, Psychromonadaceae	Various Alteromonadales	Shewanellaceae	Average conservation score	Previously known MetJ target*	Regulon group	Gene function
metJ	6	0.916667	0.777778	1	1	1	1	0.949074	yes*	core	S-adenosylmethionine-responsive transcriptional repressor MetJ
metK	6	1	0.666667	1	0.833333	0.666667	1	0.861111	yes*	core	S-adenosylmethionine synthetase (EC 2.5.1.6)
metE	6	1	0.555556	1	0.666667	0.111111	0.75	0.680556	yes*	core	5-methyltetrahydropteroyltriglutamate--homocysteine methyltransferase (EC 2.1.1.14).
metB	6	0.916667	0.222222	1	0.5	0.444444	1	0.680556	yes*	core	Cystathionine gamma-synthase (EC 2.5.1.48)
metF	6	1	0.222222	0.8	0.5	0.333333	0.9375	0.632176	yes*	core	5,10-methylenetetrahydrofolate reductase (EC 1.5.1.20).
metA	5	1	0	1	0.833333	0.777778	1	0.922222	yes*	core	Homoserine O-succinyltransferase (EC 2.3.1.46)
metL	5	1	0	1	0.666667	0.666667	1	0.866667	yes*	core	Aspartokinase (EC 2.7.2.4) / Homoserine dehydrogenase (EC 1.1.1.3)
metR	5	0.916667	0	1	0.666667	0.444444	0.9375	0.793056	yes*	core	Homocysteine-responsive transcriptional regulator of methionine metabolism, LysR family
btuB	5	0.666667	0	0.5	0.333333	0.222222	0.8125	0.506944	yes*	core	TonB-dependent outer membrane transporter for vitamin B12
metQ	4	1	1.11111	1	1	0	0	1.02778	yes*	core	Methionine ABC transporter substrate-binding protein
metN	4	1	1	1	1	0	0	1	yes*	core	Methionine ABC transporter ATP-binding protein
metI	4	1	0.888889	1	1	0	0	0.972222	yes*	core	Methionine ABC transporter permease protein
metH	4	0	0	1	0.666667	0.666667	1	0.833333	yes*	core	5-methyltetrahydrofolate--homocysteine methyltransferase (EC 2.1.1.13)
metT	4	0	0	0.7	0.333333	0.777778	1	0.702778	yes*	core	Methionine transporter MetT, NhaC antiporter family
mmuM	4	0.416667	0	0.1	0.333333	0	0.1875	0.259375	yes*	genome-specific	Homocysteine S-methyltransferase (EC 2.1.1.10)
metY	3	0	0	0	0.333333	0.222222	0.875	0.476852	yes*	genome-specific	O-acetylhomoserine sulfhydrylase (EC 2.5.1.49) / O-succinylhomoserine sulfhydrylase (EC 2.5.1.48).
mmuP	3	0.416667	0	0	0.333333	0	0.1875	0.3125	yes*	genome-specific	S-methylmethionine transporter
metQ2	3	0.0833333	0	0.1	0.5	0	0	0.227778	yes*	genome-specific	Methionine ABC transporter substrate-binding protein
msrA	2	0	0	0	0	0.222222	1.0625	0.642361	-	tax-specific	Peptide methionine sulfoxide reductase MsrA (EC 1.8.4.11).
metX	2	0	0.888889	0	0	0.222222	0	0.555556	yes*	tax-specific	Homoserine O-acetyltransferase (EC 2.3.1.31)
metC	2	0.5	0	0	0	0	0.375	0.4375	yes*	genome-specific	Cystathionine beta-lyase (EC 4.4.1.8)
metE2	2	0.5	0	0	0	0.222222	0	0.361111	yes*	genome-specific	Methionine synthase II, vitamin-B12 independent (EC 2.1.1.14).
mtnB	2	0.5	0	0	0	0.222222	0	0.361111	yes*	genome-specific	Methylthioribulose-1-phosphate dehydratase (EC 4.2.1.109)
mtnD	2	0.5	0	0	0	0.111111	0	0.305556	yes*	genome-specific	1,2-dihydroxy-3-keto-5-methylthiopentene dioxygenase (EC 1.13.11.54).
mtnC	2	0.5	0	0	0	0.111111	0	0.305556	yes*	genome-specific	2,3-diketo-5-methylthiopentyl-1-phosphate enolase-phosphatase (EC 3.1.3.77)
mtnK	2	0.5	0	0	0	0.111111	0	0.305556	yes*	genome-specific	5-methylthioribose kinase (EC 2.7.1.100).
COG3126	1	0	0	0	0	0	0.875	0.875	-	tax-specific	Lipoprotein-related protein
mtsA	1	0	0	0.8	0	0	0	0.8	yes*	tax-specific	Substrate-specific component MtsA of methionine-regulated ECF transporter
mtsB	1	0	0	0.8	0	0	0	0.8	yes*	tax-specific	Duplicated ATPase component MtsB of energizing module of methionine-regulated ECF transporter
mtsC	1	0	0	0.8	0	0	0	0.8	yes*	tax-specific	Transmembrane component MtsC of energizing module of methionine-regulated ECF transporter
csd	1	0	0	0.7	0	0	0	0.7	-	tax-specific	Cysteine desulfurase (EC 2.8.1.7)
mtnE	1	0.583333	0	0	0	0	0	0.583333	yes*	genome-specific	Methionine aminotransferase
mtnA	1	0.5	0	0	0	0	0	0.5	yes*	genome-specific	Methylthioribose-1-phosphate isomerase (EC 5.3.1.23)
metF-II	1	0	0	0	0	0.444444	0	0.444444	yes* (=metF2)	genome-specific	5,10-methylenetetrahydrofolate reductase, non-orthologous isozyme (EC 1.5.1.20)
serA	1	0	0	0	0	0.444444	0	0.444444	-	genome-specific	D-3-phosphoglycerate dehydrogenase (EC 1.1.1.95)
ahpC	1	0.416667	0	0	0	0	0	0.416667	yes (E.coli, Liu et al., 2001)	genome-specific	Alkyl hydroperoxide reductase protein C (EC 1.6.4.-)
ahpF	1	0.25	0	0	0	0	0	0.25	yes (E.coli, Liu et al., 2001)	genome-specific	Alkyl hydroperoxide reductase protein F (EC 1.6.4.-)
mtnX	1	0.416667	0	0	0	0	0	0.416667	yes* (=mtrA)	genome-specific	Predicted methylthioribose ABC transporter, ATP-binding protein
mtnY	1	0.416667	0	0	0	0	0	0.416667	yes* (=mtrB)	genome-specific	Predicted methylthioribose ABC transporter, permease protein
mtnZ	1	0.416667	0	0	0	0	0	0.416667	yes* (=mtrC)	genome-specific	Predicted methylthioribose ABC transporter, substrate-binding protein
COG0235	1	0	0	0	0	0.333333	0	0.333333	-	genome-specific	Ribulose-5-phosphate 4-epimerase and related epimerases and aldolases
COG4948	1	0	0	0	0	0.333333	0	0.333333	-	genome-specific	L-alanine-DL-glutamate epimerase and related enzymes of enolase superfamily.
COG5276	1	0.333333	0	0	0	0	0	0.333333	-	genome-specific	Hypothetical protein, COG5276 family
thrA	1	0	0	0	0	0.333333	0	0.333333	-	genome-specific	Aspartokinase (EC 2.7.2.4) / Homoserine dehydrogenase (EC 1.1.1.3)
thrB	1	0	0	0	0	0.333333	0	0.333333	-	genome-specific	Homoserine kinase (EC 2.7.1.39)
thrC	1	0	0	0	0	0.333333	0	0.333333	-	genome-specific	Threonine synthase (EC 4.2.3.1).
folE	1	0.25	0	0	0	0	0	0.25	yes (E.coli, Marincs et al., 2006)	genome-specific	GTP cyclohydrolase I (EC 3.5.4.16) type 1
mccA	1	0.25	0	0	0	0	0	0.25	yes* (=mtcB)	genome-specific	Cystathionine beta-synthase (EC 4.2.1.22)
mccB	1	0.25	0	0	0	0	0	0.25	yes* (=mtcC)	genome-specific	Cystathionine gamma-lyase (EC 4.4.1.1)
ybdH	1	0.25	0	0	0	0	0	0.25	yes*	genome-specific	Uncharacterized oxidoreductase YbdH
PF08908	1	0	0	0	0	0.222222	0	0.222222	yes*	genome-specific	Protein of unknown function DUF1852
mdeA2	1	0	0	0	0	0	0.1875	0.1875	yes*(=megL)	genome-specific	Methionine gamma-lyase (EC 4.4.1.11)
pcbC	1	0	0	0	0	0	0.1875	0.1875	yes*	genome-specific	Putative 2OG-Fe(II) oxygenase
ASA_2534	1	0	0	0	0.166667	0	0	0.166667	-	genome-specific	Erythronate-4-phosphate dehydrogenase (EC 1.1.1.290)
asd	1	0	0	0	0.166667	0	0	0.166667	-	genome-specific	Aspartate-semialdehyde dehydrogenase (EC 1.2.1.11)
PCNPT3_05874	1	0	0	0	0.166667	0	0	0.166667	-	genome-specific	Homoserine/homoserine lactone efflux protein
btuB2	1	0	0	0	0	0.111111	0	0.111111	yes*	genome-specific	TonB-dependent outer membrane transporter for vitamin B12.
btuC	1	0	0	0	0	0.111111	0	0.111111	-	genome-specific	Vitamin B12 ABC transporter, permease component BtuC
btuD	1	0	0	0	0	0.111111	0	0.111111	-	genome-specific	Vitamin B12 ABC transporter, ATPase component BtuD
btuF	1	0	0	0	0	0.111111	0	0.111111	-	genome-specific	Vitamin B12 ABC transporter, B12-binding component BtuF
pduO	1	0	0	0	0	0.111111	0	0.111111	-	genome-specific	Cob(I)alamin adenosyltransferase (EC 2.5.1.17)btuF
CKO_03982	1	0.0833333	0	0	0	0	0	0.0833333	-	genome-specific	Hypothetical protein
First column represent the predicted regulon member; second column contains the number of taxonomic groups where the gene was found in the regulon.
Table contains conservation scores for regulatory interactions between a regulator and each predicted regulon member in each analyzed taxonomic group of Proteobacteria.
Conservation scores are calculated as a ratio of a number of gene occurrence in a regulog per number of regulons in a regulog.
Average conservation score for all taxonomic groups where regulated gene was observed is given in the last column
*Previously known MetJ targets are according to Augustus & Spicer, 2011.

## Sheet: MetR
Table S2. Taxonomy-specific and average conservation of regulatory interactions in the reconstructed regulons.
B. MetR regulons
Target gene	#of taxa	Enterobacteriales	Pasteurellales	Vibrionales	Aeromonadales, Psychromonadaceae	Shewanellaceae	Various Alteromonadales	Oceanospirillales, various gammaproteobacteria	Pseudomonadaceae	Xanthomonadales	Alcaligenaceae	Burkholderia	Comamonadaceae	Ralstonia	Various betaproteobacteria	Rhodobacterales	Average conserva-tion score	Previously known MetR target*	Regulon group	Gene function
metR	9	0.916667	0.625	0.9	1	1	1	0.833333	1.125	1	1	1.14286	1	1	1	0.923077	0.964396	yes*	core	Homocysteine-responsive transcriptional regulator of methionine metabolism, LysR family
metE	8	1	0.75	0.8	1	0.75	0	0.75	0.875	1	1	1.14286	0.8	1	1	0	0.912912	yes*	core	5-methyltetrahydropteroyltriglutamate--homocysteine methyltransferase (EC 2.1.1.14)
glyA	6	0.583333	0.75	1	0	0.9375	1	0.0833333	0	0	0.333333	0	0	0	0	0	0.669643	yes*	well-conserved	Serine hydroxymethyltransferase (EC 2.1.2.1)
metF	4	1	0.875	0.8	0	0	0	0	0	1	0	0	0	0	0.125	0.923077	0.787179	-	well-conserved	5,10-methylenetetrahydrofolate reductase (EC 1.5.1.20)
PF08908	5	0.416667	0	0.5	0	0	0	0.25	0.375	1	0	0.142857	0	0	0	0	0.447421	-	well-conserved	Protein of unknown function DUF1852
metE2	6	0.5	0.375	0.5	0	0	0	0.333333	0.5	0	0	0.142857	0	0	0	0	0.391667	-	well-conserved	Methionine synthase II, vitamin-B12 independent (EC 2.1.1.14)
metH	4	0.833333	0	0	0	0	0.5	0.25	0.875	0	0	0	0	0	0	0.307692	0.553205	yes*	well-conserved	5-methyltetrahydrofolate--homocysteine methyltransferase (EC 2.1.1.13)
luxS	2	1	0	0	0	0.5625	0	0	0	0	0	0	0	0	0	0	0.78125	-	tax-specific	S-ribosylhomocysteine lyase (EC 4.4.1.21)
metA	2	1	0	0	0	0	0.5	0	0	0	0	0	0	0	0	0	0.75	-	tax-specific	Homoserine O-succinyltransferase (EC 2.3.1.46)
metH2	1	0	0	0	0	0	0.5	0	0	0	0	0	0	0	0	0.230769	0.365385	-	genome-specific	Methionine synthase I (cobalamin-dependent), methyltransferase domain
metE2-2	2	0.416667	0.25	0	0	0	0	0	0	0	0	0	0	0	0	0	0.333333	-	genome-specific	Methionine synthase II, vitamin-B12 independent (EC 2.1.1.14)
PF03358	1	0	0	0	0	0	0	0	0	1	0	0	0	0	0	0	1	-	tax-specific	NADPH-dependent FMN reductase
ilvI	1	0	0	0	0	0.9375	0	0	0	0	0	0	0	0	0	0	0.9375	-	tax-specific	Acetolactate synthase large subunit (EC 2.2.1.6)
ilvH	1	0	0	0	0	0.9375	0	0	0	0	0	0	0	0	0	0	0.9375	-	tax-specific	Acetolactate synthase small subunit (EC 2.2.1.6)
hmp	1	0.75	0	0	0	0	0	0	0	0	0	0	0	0	0	0	0.75	yes*	tax-specific	Flavohemoprotein (Hemoglobin-like protein) (Flavohemoglobin) (Nitric oxide dioxygenase) (EC 1.14.12.17)
metF-II	1	0	0	0	0	0	0.75	0	0	0	0	0	0	0	0	0	0.75	-	tax-specific	5,10-methylenetetrahydrofolate reductase, non-orthologous isozyme (EC 1.5.1.20)
metC	1	0	0	0	0	0.4375	0	0	0	0	0	0	0	0	0	0	0.4375	-	genome-specific	Cystathionine beta-lyase (EC 4.4.1.8)
HI0736	1	0	0.375	0	0	0	0	0	0	0	0	0	0	0	0	0	0.375	-	genome-specific	Hypothetical sodium-dependent transporter
PF01613	1	0	0	0	0	0	0	0	0.375	0	0	0	0	0	0	0	0.375	-	genome-specific	Flavin reductase-like, FMN-binding
PF02677	1	0	0	0	0	0	0	0	0	0.333333	0	0	0	0	0	0	0.333333	-	genome-specific	Protein of unknown function DUF208
pfl	1	0	0	0.3	0	0	0	0	0	0	0	0	0	0	0	0	0.3	-	genome-specific	Pyruvate formate-lyase (EC 2.3.1.54)
dsbC	1	0	0	0	0	0	0	0	0.25	0	0	0	0	0	0	0	0.25	-	genome-specific	Thiol:disulfide interchange protein DsbC
metQ2	1	0.25	0	0	0	0	0	0	0	0	0	0	0	0	0	0	0.25	-	genome-specific	Methionine ABC transporter substrate-binding protein
thrC	1	0	0	0	0	0	0	0	0.25	0	0	0	0	0	0	0	0.25	-	genome-specific	Threonine synthase (EC 4.2.3.1)
hom	1	0	0	0	0	0	0	0	0.25	0	0	0	0	0	0	0	0.25	-	genome-specific	Homoserine dehydrogenase (EC 1.1.1.3)
metF2	1	0	0	0	0	0	0	0	0.25	0	0	0	0	0	0	0	0.25	-	genome-specific	5,10-methylenetetrahydrofolate reductase (EC 1.5.1.20)
bhmT	0	0	0	0	0	0	0	0	0	0	0	0	0	0	0	0.153846	0.153846	-	genome-specific	Betaine--homocysteine S-methyltransferase (EC 2.1.1.5)
metR2	0	0	0	0	0	0	0	0	0	0	0	0.142857	0	0	0	0	0.142857	-	genome-specific	Homocysteine-responsive transcriptional regulator of methionine metabolism, LysR family
gcvP	1	0	0	0	0	0	0	0.0833333	0	0	0	0	0	0	0	0	0.0833333	-	genome-specific	Glycine dehydrogenase [decarboxylating] (glycine cleavage system P protein) (EC 1.4.4.2)
gcvH	1	0	0	0	0	0	0	0.0833333	0	0	0	0	0	0	0	0	0.0833333	-	genome-specific	Glycine cleavage system H protein
mdeA	1	0	0	0	0	0.0625	0	0	0	0	0	0	0	0	0	0	0.0625	-	genome-specific	Methionine gamma-lyase (EC 4.4.1.11)
First column represent the predicted regulon member; second column contains the number of taxonomic groups where the gene was found in the regulon.
Table contains conservation scores for regulatory interactions between a regulator and each predicted regulon member in each analyzed taxonomic group of Proteobacteria.
Conservation scores are calculated as a ratio of a number of gene occurrence in a regulog per number of regulons in a regulog.
Average conservation score for all taxonomic groups where regulated gene was observed is given in the last column
*Previously known MetR targets in E. coli are according to the EcoCyc database

## Sheet: SahR
Table S2. Taxonomy-specific and average conservation of regulatory interactions in the reconstructed regulons.
C. SahR regulons
Target gene	#of taxa	Rhizobiales	Rhodobacterales	Rhodospirillales	Sphingomonadales	Caulobacterales	Oceanospirillales, various gammaproteobacteria	Pseudomonadaceae	Desulfovibrionales	Desulfuromonadales	Average conservation score	Regulon group	Gene function
sahR	9	1	0.5	1.14286	1	0.75	1	1	1	1	0.93254	core	Transcriptional regulator of methionine metabolism, ArsR family
ahcY	7	1	0	0.857143	1	1	0.888889	0	1	1	0.963719	core	Adenosylhomocysteinase (EC 3.3.1.1)
metF	7	1	1	0.857143	1	1	0.888889	0	0.666667	0	0.9161	core	5,10-methylenetetrahydrofolate reductase (EC 1.5.1.20)
metK	7	0.5	0.5	0	1	1	0.888889	1	0.888889	0	0.825397	core	S-adenosylmethionine synthetase (EC 2.5.1.6)
metH	6	0.9	1	0.857143	1	1	0.444444	0	0	0	0.866931	core	5-methyltetrahydrofolate--homocysteine methyltransferase (EC 2.1.1.13)
metH2	4	0.1	1	0	1	1	0	0	0	0	0.775	core	5-methyltetrahydrofolate--homocysteine methyltransferase (EC 2.1.1.13)
metE	4	0	0	0.428571	0.142857	0.25	0	0	0.333333	0	0.28869	out of classification	5-methyltetrahydropteroyltriglutamate--homocysteine methyltransferase (EC 2.1.1.14)
bhmT	2	0.3	0	0	0	0	0	0	0.111111	0	0.205556	genome-specific	Betaine--homocysteine S-methyltransferase (EC 2.1.1.5)
panC	1	0	0	0	0	0	0	0	0.555556	0	0.555556	genome-specific	Pantoate--beta-alanine ligase (EC 6.3.2.1)
metB	1	0	0.5	0	0	0	0	0	0	0	0.5	genome-specific	Cystathionine gamma-synthase (EC 2.5.1.48)
metX2	1	0	0.5	0	0	0	0	0	0	0	0.5	genome-specific	Homoserine O-acetyltransferase (EC 2.3.1.31)
hom	1	0	0.5	0	0	0	0	0	0	0	0.5	genome-specific	Homoserine dehydrogenase (EC 1.1.1.3)
metE2	1	0	0	0	0	0.25	0	0	0	0	0.25	genome-specific	Methionine synthase II, vitamin-B12 independent (EC 2.1.1.14)
DUF1852	1	0	0	0	0	0.25	0	0	0	0	0.25	genome-specific	Protein of unknown function DUF1852
ddl	1	0	0	0	0	0.25	0	0	0	0	0.25	genome-specific	D-alanine--D-alanine ligase B (EC 6.3.2.4)
Caul_3406	1	0	0	0	0	0.25	0	0	0	0	0.25	genome-specific	PIN domain protein
metT	1	0	0	0	0	0	0	0	0.111111	0	0.111111	genome-specific	Methionine transporter MetT
First column represent the predicted regulon member; second column contains the number of taxonomic groups where the gene was found in the regulon.
Table contains conservation scores for regulatory interactions between a regulator and each predicted regulon member in each analyzed taxonomic group of Proteobacteria.
Conservation scores are calculated as a ratio of a number of gene occurrence in a regulog per number of regulons in a regulog.
Average conservation score for all taxonomic groups where regulated gene was observed is given in the last column

## Sheet: SAH
Table S2. Taxonomy-specific and average conservation of regulatory interactions in the reconstructed regulons.
D. SAH riboswitch regulons
Target gene	#of taxa	Burkholderia	Comamonadaceae	Ralstonia	Various betaproteobacteria	Moraxellaceae	Pseudomonadaceae	Xanthomonadales	Average conservation score	Regulon group	Gene function
ahcY	7	1	1	1	1	1	1	1	1	core	Adenosylhomocysteinase (EC 3.3.1.1)
metF	6	1	1	1	0.909091	1	0.857143	0	0.961039	core	5,10-methylenetetrahydrofolate reductase (EC 1.5.1.20)
PF04020	3	1	0	1	0.363636	0	0	0	0.787879	tax-specific	Predicted membrane protein
metH	2	0	0.909091	0	0.272727	0	0	0	0.590909	tax-specific	5-methyltetrahydrofolate--homocysteine methyltransferase, MetH
COG1189	2	0	1	0	0.181818	0	0	0	0.590909	tax-specific	S-adenosyl-L-methionine-dependent ribosomal RNA methyltransferase
COG1385	1	0	0	0	0	1	0	0	1	tax-specific	Ribosomal RNA small subunit methyltransferase E
First column represent the predicted regulon member; second column contains the number of taxonomic groups where the gene was found in the regulon.
Table contains conservation scores for regulatory interactions between a regulator and each predicted regulon member in each analyzed taxonomic group of Proteobacteria.
Conservation scores are calculated as a ratio of a number of gene occurrence in a regulog per number of regulons in a regulog.
Average conservation score for all taxonomic groups where regulated gene was observed is given in the last column

## Sheet: SAM_alpha
Table S2. Taxonomy-specific and average conservation of regulatory interactions in the reconstructed regulons.
E. SAM-Alpha riboswitch regulons
Target gene	#of taxa	Rhizobiales	Rhodobacterales	Average conservation score	Regulon group	Gene function
metY	2	1	0.857143	0.928571	core	O-succinylhomoserine sulfhydrylase (EC 2.5.1.48) / O-acetylhomoserine sulfhydrylase (EC 2.5.1.49)
metA	2	0.428571	0.0714286	0.25	genome-specific	Homoserine O-succinyltransferase (EC 2.3.1.46)
metX	2	0.357143	0.0714286	0.214286	genome-specific	Homoserine O-acetyltransferase (EC 2.3.1.31)
metW	1	0.357143	0	0.357143	genome-specific	Methionine biosynthesis protein MetW
hom	1	0	0.0714286	0.0714286	genome-specific	Homoserine dehydrogenase (EC 1.1.1.3)
metB	1	0	0.0714286	0.0714286	genome-specific	Cystathionine gamma-synthase (EC 2.5.1.48)
First column represent the predicted regulon member; second column contains the number of taxonomic groups where the gene was found in the regulon.
Table contains conservation scores for regulatory interactions between a regulator and each predicted regulon member in each analyzed taxonomic group of Proteobacteria.
Conservation scores are calculated as a ratio of a number of gene occurrence in a regulog per number of regulons in a regulog.
Average conservation score for all taxonomic groups where regulated gene was observed is given in the last column
